# Supplementary material for: Low CDK Activity and Enhanced Degradation by APC/CCDH1 Abolishes CtIP Activity and Alt-EJ in Quiescent Cells
Source: Cells. 2023 Jun 1;12(11):1530. doi: 10.3390/cells12111530 (PMC10252496; doi:10.3390/cells12111530)
Supplement: Supplementary file 1 [file cells-12-01530-s001.zip]

Archive with 1 entries (1 files):
- cells-2320445-supplementary.pdf
